# Supplementary material for: Long-term psychological profile of general population following COVID-19 outbreak: symptom trajectories and evolution of psychopathological network
Source: Epidemiol Psychiatr Sci. 2022 Sep 27;31:e69. doi: 10.1017/S2045796022000518 (PMC9531590; doi:10.1017/S2045796022000518)
Supplement: Supplementary file 1 [file epssup.zip]

Archive with 2 entries (2 files):
- S2045796022000518sup001.docx
- S2045796022000518sup002.pdf
